# Supplementary material for: A Starch- and Sucrose-Reduced Diet Has Similar Efficiency as Low FODMAP in IBS—A Randomized Non-Inferiority Study
Source: Nutrients. 2024 Sep 9;16(17):3039. doi: 10.3390/nu16173039 (PMC11397485; doi:10.3390/nu16173039)
Supplement: Supplementary file 1 [file nutrients-16-03039-s001.zip]

Archive with 1 entries (1 files):
- nutrients-3166947-supplementary.pdf
